# Supplementary material for: Identification of a Prognostic Signature for Ovarian Cancer Based on Ubiquitin-Related Genes Suggesting a Potential Role for FBXO9
Source: Biomolecules. 2023 Nov 30;13(12):1724. doi: 10.3390/biom13121724 (PMC10742228; doi:10.3390/biom13121724)
Supplement: Supplementary file 1 [file biomolecules-13-01724-s001.zip]

Archive with 9 entries (9 files):
- biomolecules-2633997-original images.tif
- supplement figure 1.tif
- supplement figure 2.tif
- supplement figure 3.tif
- supplement figure 4.tif
- supplement figure 5.tif
- supplement figure 6.tif
- supplement figure 7.tif
- supplement Table.pdf
